# Supplementary material for: Evidence for negative selection of gene variants that increase dependence on dietary choline in a Gambian cohort
Source: FASEB J. 2015 Apr 28;29(8):3426–35. doi: 10.1096/fj.15-271056 (PMC4511208; doi:10.1096/fj.15-271056)
Supplement: Supplemental Data [file supp_fj.15-271056_Supplemental_Table.xlsx]

## Sheet: Supplementary Table 1
Supplementary Table 1
Imputation quality summary output (from IMPUTE2 _summary output file)
--------------------------------
Imputation accuracy assessment
--------------------------------
The table below is based on an internal cross-validation that is performed during each IMPUTE2 run. For this analysis, the program masks the genotypes of one variant at a time in the study data (Panel 2) and imputes the masked genotypes by using the remaining study and reference data. The imputed genotypes are then compared with the original genotypes to produce the concordance statistics shown i…
In the current analysis, IMPUTE2 masked, imputed, and evaluated 27798 genotypes that were called with high confidence (maximum probability >= 0.90) in the Panel 2 input file (-g or -known_haps_g).
When the masked study genotypes were imputed with reference data from Panel 0, the concordance between original and imputed genotypes was as follows:
Interval	#Genotypes	%Concordance		Interval	%Called	%Concordance
[0.0-0.1]	0	0		[>=0.0]	100	95.4
[0.1-0.2]	0	0		[>=0.1]	100	95.4
[0.2-0.3]	0	0		[>=0.2]	100	95.4
[0.3-0.4]	1	0		[>=0.3]	100	95.4
[0.4-0.5]	36	38.9		[>=0.4]	100	95.4
[0.5-0.6]	509	52.3		[>=0.5]	99.9	95.5
[0.6-0.7]	535	66.5		[>=0.6]	98	96.3
[0.7-0.8]	683	73.6		[>=0.7]	96.1	96.9
[0.8-0.9]	912	78.9		[>=0.8]	93.7	97.5
[0.9-1.0]	25122	98.2		[>=0.9]	90.4	98.2

## Sheet: Supplementary Table 2
Supplementary Table 2
SNP SUMMARY STATISTICS (214 SNPs prior to LD filtering)
	eur_major_allele	eur_minor_allele	eur_MAF	s_eur	n_eur_minor_allele	n_eur_major_allele	n_eur	gam_ref_allele	gam_alt_allele	gam_MAF_ref_allele	s_gam	n_gam_ref_allele	n_gam_alt_allele	n_gam	mkk_ref_allele	mkk_alt_allele	mkk_MAF_ref_allele	s_mkk	n_mkk_ref_allele	n_mkk_alt_allele	n_mkk		NOTES
rs10487804	C	T	0.0754717	0.376336	24	294	159	T	C	0.0311203	0.242095	15	467	241	NA	C	0	0	NA	190	95		column headers
rs1043261	C	T	0.072327	0.370366	23	295	159	T	C	0.060166	0.326026	29	453	241	T	C	0.115789	0.424079	22	168	95		eur_minor_allele	observed eur_minor_allele
rs1880735	T	NA	0		NA	318	159	A	T	0.1125	0.483407	54	426	240									eur_major_allele	observed eur_major_allele
rs3733890	G	A	0.232143	0.659595	26	86	56	A	G	0.176349	0.551591	85	397	241	A	G	0.168421	0.497024	32	158	95		eur_MAF	frequeeury of eur_minor_allele
rs4479310	T	C	0.279874	0.612023	89	229	159	C	T	0.78125	0.610448	375	105	240	C	T	0.757895	0.616496	144	46	95		s_eur	eur sample variaeure in minor allele dosage
rs2983733	C	T	0.468553	0.71764	149	169	159	T	C	0.856846	0.488385	413	69	241	T	C	0.783333	0.598991	141	39	95		n_eur_minor_allele	number of eur minor alleles
rs16876528	T	C	0.0352564	0.280832	11	301	156	C	T	0.3125	0.685321	150	330	240	C	T	0.2	0.53122	30	120	95		n_eur_major_allele	number of eur major alleles
rs2234970	A	C	0.408228	0.656555	129	187	158	C	A	0.248945	0.608029	118	356	237	C	A	0.297872	0.644035	56	132	95		n_eur	number of non-missing genotypes in eur
rs7904497	C	T	0.00628931	0.111799	2	316	159	T	C	0.155462	0.507295	74	402	238	T	C	0.205263	0.555337	39	151	95		gam_ref_allele	this is eur_minor_allele unless eur is monomorphic in which case this is gam_minor_allele
rs1149222	T	G	0.213836	0.578728	68	250	159	G	T	0.651452	0.697878	314	168	241	G	T	0.670213	0.675437	126	62	95		gam_alt_allele	alternate gam allele
rs2289205	G	A	0.330189	0.673459	105	213	159	A	G	0.147059	0.500682	70	406	238	A	G	0.333333	0.631924	62	124	95		gam_MAF_ref_allele	frequency of gam_ref_allele
rs10883466	T	C	0.0628931	0.332656	20	298	159	C	T	0.13125	0.468517	63	417	240	C	T	0.0684211	0.345504	13	177	95		s_gam	gam sample variance in ref allele dosage
rs3753584	A	G	0.201258	0.540973	64	254	159	G	A	0.0871369	0.380134	42	440	241	G	A	0.121053	0.499272	23	167	95		n_gam_ref_allele	number of gam ref alleles
rs2236225	G	A	0.455975	0.659724	145	173	159	A	G	0.178571	0.530277	85	391	238	A	G	0.4	0.576121	76	114	95		n_gam_alt_allele	number of gam alt alleles
rs2236224	C	T	0.427215	0.67556	135	181	158	T	C	0.075	0.369326	36	444	240	T	C	0.173684	0.47866	33	157	95		n_gam	number of non-missing genotypes in gam
rs31644	C	G	0.100629	0.417647	32	286	159	G	C	0.236515	0.584789	114	368	241									mkk_ref_allele	mkk refereeure allele after alignment - same as eur minor allele (or gam ref_allele if eur monomorphic)
rs3763945	C	G	0.113924	0.450035	36	280	158	G	C	0.124481	0.461258	60	422	241									mkk_alt_allele	alternate mkk allele
rs7525338	C	NA	0		NA	318	159	T	C	0.0726141	0.364675	35	447	241	NA	C	0	0	NA	190	95		mkk_MAF_ref_allele	frequency of mkk ref allele
rs10991602	A	G	0.0566038	0.317847	18	300	159	G	A	0	0	0	482	241	NA	A	0	0	NA	184	95		s_mkk	mkk sample variance in ref allele dosage
rs1742159	C	G	0.459119	0.693264	146	172	159	G	C	0.2	0.54734	96	384	240									n_mkk_ref_allele	number of mkk ref alleles
rs13342397	T	C	0.0471698	0.293224	15	303	159	C	T	0.43125	0.692042	207	273	240	C	T	0.326316	0.680557	62	128	95		n_mkk_alt_allele	number of mkk alt alleles
rs12262538	T	NA	0		NA	318	159	G	T	0.0604167	0.351303	29	451	240	G	T	0.0215054	0.201895	4	182	95		n_mkk	number of non-missing genotypes in mkk
rs10498514	A	C	0.028481	0.232507	9	307	158	C	A	0.1841	0.578314	88	390	239	C	A	0.121053	0.454664	23	167	95		'NA' and blank cells
rs748196	C	A	0.437107	0.700291	139	179	159	A	C	0.555319	0.68912	261	209	235	A	C	0.547368	0.77286	104	86	95		'NA' minor or ref allele indicates monomorphic SNP
rs4646361	G	C	0.00628931	0.111799	2	316	159	C	G	0.192797	0.54543	91	381	236									35 blank MKK: 34 are 'ambiguous' SNPs where the strands could not be confidently aligned;
rs10145013	C	T	0.311321	0.612933	99	219	159	T	C	0.0414938	0.276438	20	462	241	T	C	0.0684211	0.345504	13	177	95		1 further SNP (rs31655) could not be imputed since it has very low frequency in 1000G,
rs4244599	G	A	0.490909	0.652372	54	56	55	A	G	0.290795	0.655164	139	339	239	A	G	0.390244	0.675437	64	100	95		but this SNP is monomorphic across all pops in any case and is removed in later steps
rs6798958	T	C	0.00316456	0.0795557	1	315	158	C	T	0.204167	0.563846	98	382	240	C	T	0.0631579	0.333967	12	178	95
rs711352	G	C	0.257862	0.624959	82	236	159	C	G	0.29375	0.653803	141	339	240									CD SNP
rs1502593	C	T	0.402516	0.697899	128	190	159	T	C	0.286307	0.602008	138	344	241	T	C	0.198925	0.551492	37	149	95
rs11130381	T	C	0.471698	0.731266	150	168	159	C	T	0.727468	0.628959	339	127	233	C	T	0.684524	0.810762	115	53	95
rs6502603	T	G	0.440252	0.705895	140	178	159	G	T	0.607595	0.682795	288	186	237	G	T	0.625	0.727788	115	69	95
rs877484	G	A	0.477987	0.72344	152	166	159	A	G	0.858921	0.495031	414	68	241	A	G	0.805263	0.606608	153	37	95
rs877483	C	T	0.440252	0.68773	140	178	159	T	C	0.371849	0.66041	177	299	238	T	C	0.410526	0.68384	78	112	95
rs6957680	A	G	0.072327	0.370366	23	295	159	G	A	0.116183	0.469874	56	426	241	G	A	0.0157895	0.175804	3	187	95
rs1393491	T	C	0.179245	0.565719	57	261	159	C	T	0.148536	0.475924	71	407	239	C	T	0.215789	0.558353	41	149	95
rs4563403	C	T	0.138365	0.526656	44	274	159	T	C	0.491597	0.674843	234	242	238	T	C	0.296512	0.649231	51	121	95
rs11557934	G	A	0.0377358	0.287881	12	306	159	A	G	0	0	0	482	241	A	G	0.00537634	0.102598	1	185	95
rs1025689	C	G	0.380503	0.688597	121	197	159	G	C	0.9125	0.422436	438	42	240
rs31645	C	T	0.0943396	0.408297	30	288	159	T	C	0.0208333	0.200244	10	470	240	T	C	0.0947368	0.4201	18	172	95
rs11629135	G	A	0.081761	0.37101	26	292	159	A	G	0.302083	0.657737	145	335	240	A	G	0.131579	0.488387	25	165	95
rs328006	G	C	0.141509	0.492116	45	273	159	C	G	0.569038	0.705452	272	206	239
rs7215833	C	T	0.396226	0.703297	126	192	159	T	C	0.0979167	0.437738	47	433	240	T	C	0.242105	0.616496	46	144	95
rs8142477	G	C	0.132075	0.456359	42	276	159	C	G	0.664557	0.677511	315	159	237
rs17037425	G	A	0.179245	0.506702	57	261	159	A	G	0.143154	0.479778	69	413	241	A	G	0.168421	0.594488	32	158	95
rs1608949	T	A	0.176101	0.517276	56	262	159	A	T	0.65	0.667224	312	168	240
rs1242490	G	C	0.292453	0.629465	93	225	159	C	G	0.622917	0.692143	299	181	240	C	G	0.281915	0.631037	53	135	95
rs7634578	C	NA	0		NA	316	158	T	C	0.39749	0.70697	190	288	239	T	C	0.176056	0.488387	25	117	95
rs2276840	C	G	0.345912	0.71112	110	208	159	G	C	0.4375	0.738227	210	270	240
rs1076991	A	G	0.481132	0.719412	153	165	159	G	A	0.852083	0.501028	409	71	240	G	A	0.789474	0.496347	150	40	95
rs3760183	G	T	0.132075	0.483301	42	276	159	T	G	0.221757	0.583338	106	372	239	T	G	0.173684	0.500392	33	157	95
rs4846049	G	T	0.399371	0.634253	127	191	159	T	G	0.580169	0.682428	275	199	237	T	G	0.424419	0.750215	73	99	95
rs4846044	C	T	0.0880503	0.398329	28	290	159	T	C	0.491489	0.685416	231	239	235	T	C	0.190476	0.55755	32	136	95
rs7643016	G	NA	0		NA	252	126	A	G	0.16318	0.528769	78	400	239	A	G	0.0340909	0.244537	6	170	95
rs9910747	A	C	0.0503145	0.301787	16	302	159	C	A	0.440171	0.689123	206	262	234	C	A	0.255435	0.599178	47	137	95
rs3818239	A	G	0.113208	0.419833	36	282	159	G	A	0.314583	0.653269	151	329	240	G	A	0.163158	0.534792	31	159	95
rs2350631	C	T	0.474843	0.709776	151	167	159	T	C	0.430672	0.700887	205	271	238	T	C	0.494118	0.712549	84	86	95
rs11557927	T	G	0.100629	0.417647	32	286	159	G	T	0.107884	0.422197	52	430	241	G	T	0.175532	0.560555	33	155	95
rs443094	G	C	0.138365	0.489277	44	274	159	C	G	0.416667	0.682517	200	280	240
rs2178658	G	T	0.220126	0.58017	70	248	159	T	G	0.120833	0.44807	58	422	240	T	G	0.146341	0.436827	24	140	95
rs1256143	C	T	0.0414013	0.276465	13	301	157	T	C	0.233193	0.613598	111	365	238	T	C	0.331081	0.598991	49	99	95
rs574122	C	A	0.160377	0.507173	51	267	159	A	C	0.139583	0.467772	67	413	240	A	C	0.215789	0.538963	41	149	95
rs2055884	A	NA	0		NA	318	159	NA	A	0	0	0	482	241	NA	A	0	0	NA	188	95
rs9644967	G	A	0.465409	0.703693	148	170	159	A	G	0.00207469	0.0644157	1	481	241	A	G	0.047619	0.244537	6	120	95
rs12676	G	T	0.291667	0.64233	84	204	144	T	G	0.0894495	0.38415	39	397	218	T	G	0.233696	0.579222	43	141	95
rs998671	G	A	0.154088	0.476667	49	269	159	A	G	0.170833	0.525434	82	398	240	A	G	0.333333	0.653186	60	120	95
rs8016556	T	C	0.342767	0.617655	109	209	159	C	T	0.19375	0.589172	93	387	240	C	T	0.204819	0.524218	34	132	95
rs2295640	C	G	0.0696203	0.365178	22	294	158	G	C	0.00622407	0.111105	3	479	241
rs10131416	C	G	0.311321	0.612933	99	219	159	G	C	0.105809	0.448179	51	431	241
rs3774609	T	G	0.418239	0.673872	133	185	159	G	T	0.910417	0.405485	437	43	240	G	T	0.831579	0.538132	158	32	95
rs8072971	G	C	0.125786	0.463456	40	278	159	C	G	0.0732218	0.354292	35	443	239	C	G	0.170213	0.517986	32	156	95
rs6793451	G	A	0.103774	0.43684	33	285	159	A	G	0.182008	0.555078	87	391	239	A	G	0.242857	0.599925	34	106	95
rs11481	T	A	0.339623	0.598741	108	210	159	A	T	0.661088	0.648827	316	162	239
rs16961845	C	T	0.0503145	0.301787	16	302	159	T	C	0.436441	0.690934	206	266	236	T	C	0.247312	0.598991	46	140	95
rs2075609	A	G	0.27673	0.642856	88	230	159	G	A	0.5	0.705613	238	238	238	G	A	0.622222	0.68384	112	68	95
rs1054411	C	G	0.393082	0.659543	125	193	159	G	C	0.0446809	0.300451	21	449	235
rs8141883	A	T	0.072327	0.352863	23	295	159	T	A	0.516949	0.689523	244	228	236
rs7214988	C	G	0.0471698	0.293224	15	303	159	G	C	0.548523	0.715352	260	214	237
rs12325817	G	C	0.430818	0.715807	137	181	159	C	G	0.116667	0.479423	56	424	240	C	G	0.150538	0.523362	28	158	95
rs8068641	omitted (low genotype call rate)							G	A	0.74477	0.666497	356	122	239	G	A	0.521505	0.743467	97	89	95
rs930367	A	G	0.0408805	0.274866	13	305	159	G	A	0.163866	0.521427	78	398	238	G	A	0.307692	0.660347	56	126	95
rs2071645	C	G	0.183544	0.496541	58	258	158	omitted (low genotype call rate)
rs522951	G	C	0.471698	0.677349	150	168	159	C	G	0.0767635	0.394332	37	445	241	C	G	0.126316	0.504626	24	166	95
rs3829159	T	C	0.185535	0.52233	59	259	159	C	T	0.430962	0.705452	206	272	239	C	T	0.424731	0.767042	79	107	95
rs10991622	T	C	0.0283019	0.231814	9	309	159	C	T	0.0083682	0.128551	4	474	239	C	T	0.0426829	0.262642	7	157	95
rs7789645	G	C	0.185535	0.497506	59	259	159	C	G	0.487448	0.744304	233	245	239
rs2359132	T	C	0.0597484	0.344299	19	299	159	C	T	0.204641	0.557307	97	377	237	C	T	0.158537	0.471352	26	138	95
rs1801131	A	C	0.377358	0.662914	120	198	159	C	A	0.092437	0.399713	44	432	238	C	A	0.263158	0.66592	50	140	95
rs585800	A	T	0.300633	0.637869	95	221	158	T	A	0.00207469	0.0644157	1	481	241
rs2511439	C	T	0.113208	0.448973	36	282	159	T	C	0.125	0.461941	60	420	240	T	C	0.189474	0.529531	36	154	95
rs3774616	T	C	0.0283019	0.231814	9	309	159	C	T	0.16318	0.528769	78	400	239	C	T	0.147368	0.502625	28	162	95
rs1108579	T	C	0.477848	0.698907	151	165	158	C	T	0.772152	0.592269	366	108	237	C	T	0.777027	0.836593	115	33	95
rs920253	C	A	0.0188679	0.191159	6	312	159	A	C	0.191667	0.573958	92	388	240	A	C	0.0555556	0.328559	9	153	95
rs327959	C	T	0.138365	0.489277	44	274	159	T	C	0.4875	0.725651	234	246	240	T	C	0.349462	0.703535	65	121	95
rs4148824	T	C	0.181529	0.508301	57	257	157	C	T	0.547917	0.71093	263	217	240	C	T	0.557895	0.650093	106	84	95
rs10135928	T	C	0.0251572	0.219284	8	310	159	C	T	0.190871	0.580516	92	390	241	C	T	0.156977	0.498149	27	145	95
rs6807783	G	C	0.138365	0.502046	44	274	159	C	G	0.845188	0.538781	404	74	239
rs12344346	A	G	0.238994	0.624768	76	242	159	G	A	0.535565	0.691457	256	222	239	G	A	0.467033	0.778346	85	97	95
rs4148828	T	C	0.0974843	0.413047	31	287	159	C	T	0.0145228	0.168284	7	475	241	C	T	0.0157895	0.175804	3	187	95
rs1109859	T	C	0.183544	0.509207	58	258	158	C	T	0.00211864	0.0650945	1	471	236	C	T	0.0789474	0.394531	15	175	95
rs8011839	C	T	0.141509	0.504813	45	273	159	T	C	0.40795	0.685687	195	283	239	T	C	0.352632	0.74196	67	123	95
rs10991618	G	A	0.0732484	0.389202	23	291	157	A	G	0.1875	0.510353	90	390	240	A	G	0.0511364	0.294405	9	167	95
rs328012	T	G	0.254717	0.635131	81	237	159	G	T	0.746888	0.578218	360	122	241	G	T	0.652632	0.669609	124	66	95
rs12103822	C	G	0.00314465	0.0793052	1	317	159	G	C	0.101695	0.433871	48	424	236
rs13317328	A	C	0.072327	0.387077	23	295	159	C	A	0.301255	0.625906	144	334	239	C	A	0.415789	0.709399	79	111	95
rs7224725	C	T	0.0440252	0.284263	14	304	159	T	C	0.424686	0.675431	203	275	239	T	C	0.244681	0.650093	46	142	95
rs1801133	C	T	0.294304	0.649642	93	223	158	T	C	0.0231092	0.2104	11	465	238	T	C	0.0789474	0.394531	15	175	95
rs140514	T	C	0.437107	0.672631	139	179	159	C	T	0.0741525	0.379301	35	437	236	C	T	0.115789	0.471589	22	168	95
rs140515	G	C	0.430818	0.697899	137	181	159	C	G	0.263598	0.627029	126	352	239
rs7946	T	C	0.27673	0.612608	88	230	159	C	T	0.647186	0.678818	299	163	231	C	T	0.636842	0.735745	121	69	95
rs11867208	C	T	0.399371	0.709607	127	191	159	T	C	0.308017	0.637989	146	328	237	T	C	0.38587	0.635282	71	113	95
rs7700970	C	T	0.27673	0.622854	88	230	159	T	C	0.487448	0.727172	233	245	239	T	C	0.584211	0.678745	111	79	95
rs12951181	T	C	0.404459	0.708318	127	187	157	C	T	0.0290456	0.234403	14	468	241	C	T	0.0691489	0.375033	13	175	95
rs10991611	C	T	0.13871	0.490633	43	267	155	T	C	0.578838	0.695247	279	203	241	T	C	0.526316	0.76309	100	90	95
rs3071	T	G	0.289308	0.669249	92	226	159	G	T	0.0103734	0.142832	5	477	241	G	T	0.0263158	0.224481	5	185	95
rs2512605	A	NA	0		NA	318	159	G	A	0.060166	0.350656	29	453	241	G	A	0.0526316	0.30852	10	180	95
rs1256146	G	A	0.18239	0.544494	58	260	159	A	G	0.201681	0.585613	96	380	238	A	G	0.15	0.476315	27	153	95
rs12941217	G	A	0.402516	0.715807	128	190	159	A	G	0.0560166	0.316064	27	455	241	A	G	0.0691489	0.375033	13	175	95
rs2276838	A	G	0.452381	0.709124	114	138	126	G	A	0.905462	0.413341	431	45	238	G	A	0.8	0.642469	152	38	95
rs2276839	G	C	0.314465	0.651711	100	218	159	C	G	0.120332	0.474524	58	424	241
rs6445605	G	C	0.358491	0.67629	114	204	159	C	G	0.09375	0.422002	45	435	240
rs6445607	T	G	0.377358	0.700063	120	198	159	G	T	0.34728	0.700249	166	312	239	G	T	0.542105	0.663055	103	87	95
rs6445606	T	C	0.314465	0.641926	100	218	159	C	T	0.0949367	0.393031	45	429	237	C	T	0.273684	0.597306	52	138	95
rs578702	A	T	0.00314465	0.0793052	1	317	159	T	A	0.177824	0.529666	85	393	239	T	A	0.0894737	0.412025	17	173	95
rs3783731	C	T	0.144654	0.507487	46	272	159	T	C	0.310417	0.661227	149	331	240	T	C	0.308989	0.693111	55	123	95
rs17597141	G	C	0.210692	0.555566	67	251	159	C	G	0	0	0	482	241
rs9840079	T	G	0.439873	0.699022	139	177	158	G	T	0.695833	0.675895	334	146	240	G	T	0.673684	0.680557	128	62	95
rs745686	A	G	0.341772	0.619108	108	208	158	G	A	0.251037	0.626661	121	361	241	G	A	0.166667	0.493406	31	155	95
rs1557503	C	T	0.0503145	0.301787	16	302	159	T	C	0.138075	0.492695	66	412	239	T	C	0.147368	0.480994	28	162	95
rs2060792	A	G	0.323899	0.63782	103	215	159	G	A	0.00625	0.111335	3	477	240	G	A	0.0684211	0.375033	13	177	95
rs8187799	A	G	0.0786164	0.398329	25	293	159	G	A	0.410042	0.7138	196	282	239	G	A	0.326316	0.64854	62	128	95
rs10991609	C	G	0.0345912	0.254566	11	307	159	G	C	0.0958333	0.404904	46	434	240
rs17149601	C	T	0.072327	0.370366	23	295	159	T	C	0.280083	0.681229	135	347	241	T	C	0.225806	0.559555	42	144	95
rs7779492	A	G	0.00314465	0.0793052	1	317	159	G	A	0.0248963	0.217969	12	470	241	G	A	0.0736842	0.356353	14	176	95
rs610745	G	A	0.160377	0.507173	51	267	159	A	G	0.139583	0.467772	67	413	240	A	G	0.215789	0.538963	41	149	95
rs4687753	A	C	0.345912	0.71112	110	208	159	C	A	0.514706	0.823685	245	231	238	C	A	0.425532	0.657458	80	108	95
rs2232350	T	NA	0		NA	318	159	C	T	0.00414938	0.0909075	2	480	241	C	T	0.00531915	0.102598	1	187	95
rs558133	T	G	0.31761	0.640623	101	217	159	G	T	0.453975	0.715891	217	261	239	G	T	0.457895	0.709557	87	103	95
rs6540998	C	NA	0		NA	318	159	G	C	0.193277	0.582577	92	384	238
rs7849463	C	G	0.00943396	0.136488	3	315	159	G	C	0.248954	0.600241	119	359	239
rs12121543	C	A	0.279874	0.622278	89	229	159	A	C	0.0857741	0.388741	41	437	239	A	C	0.221053	0.559555	42	148	95
rs542852	G	A	0.361635	0.692747	115	203	159	A	G	0.302083	0.676552	145	335	240	A	G	0.367816	0.659499	64	110	95
rs1275103	C	G	0.415094	0.695442	132	186	159	G	C	0.692469	0.68165	331	147	239
rs2987981	T	C	0.295597	0.638569	94	224	159	omitted (low genotype call rate)							C	T	0.426316	0.714119	81	109	95
rs11849530	G	A	0.081761	0.526202	26	292	159	A	G	0.970954	0.234403	468	14	241	A	G	0.9	0.673112	153	17	95
rs988448	T	C	0.0314465	0.243538	10	308	159	C	T	0.233333	0.645983	112	368	240	C	T	0.226316	0.541244	43	147	95
rs3783728	T	C	0.0537975	0.310853	17	299	158	C	T	0	0	0	476	238	C	T	0.0368421	0.262642	7	183	95
rs569910	C	T	0.191824	0.58243	61	257	159	T	C	0.561441	0.724749	265	207	236	T	C	0.536842	0.718185	102	88	95
rs7627178	A	G	0.375817	0.700386	115	191	153	G	A	0.880753	0.482491	421	57	239	G	A	0.90411	0.878765	132	14	95
rs3783726	G	A	0.232704	0.582225	74	244	159	A	G	0.0145228	0.168284	7	475	241	A	G	0.0747126	0.375033	13	161	95
rs2269383	G	A	0.00628931	0.111799	2	316	159	A	G	0.09375	0.422002	45	435	240	A	G	0.131579	0.466096	25	165	95
rs538316	A	G	0.22956	0.592593	73	245	159	G	A	0.489627	0.691906	236	246	241	G	A	0.505263	0.707028	96	94	95
rs12247426	C	G	0.0188679	0.221811	6	312	159	G	C	0.282158	0.623342	136	346	241	G	C	0.263158	0.580574	50	140	95
rs31662	G	A	0.100629	0.417647	32	286	159	A	G	0.339583	0.628127	163	317	240	A	G	0.257895	0.650093	49	141	95
rs470117	G	A	0.424528	0.657851	135	183	159	A	G	0.0756303	0.381838	36	440	238	A	G	0.115789	0.471589	22	168	95
rs9846156	G	A	0.0157233	0.175073	5	313	159	A	G	0.248945	0.601019	118	356	237	A	G	0.26875	0.631924	43	117	95
rs1476413	G	A	0.294304	0.629728	93	223	158	A	G	0.102083	0.461922	49	431	240	A	G	0.242105	0.616496	46	144	95
rs1956545	A	G	0.0628931	0.351167	20	298	159	G	A	0.0311203	0.242095	15	467	241	G	A	0.110526	0.417157	21	169	95
rs6010024	A	G	0.091195	0.403393	29	289	159	G	A	0.393305	0.673998	188	290	239	G	A	0.343373	0.642469	57	109	95
rs17037390	G	A	0.199367	0.540581	63	253	158	A	G	0.163866	0.496558	78	398	238	A	G	0.178947	0.581923	34	156	95
rs2072207	C	T	0.176101	0.517276	56	262	159	T	C	0.644351	0.670756	308	170	239	T	C	0.510526	0.729018	97	93	95
rs7215880	A	NA	0		NA	318	159	G	A	0.0276596	0.22909	13	457	235	G	A	0.0157895	0.175804	3	187	95
rs2232345	T	A	0.0345912	0.254566	11	307	159	A	T	0.0829876	0.425054	40	442	241	A	T	0.142105	0.539171	27	163	95
rs2289209	G	A	0.0408805	0.297001	13	305	159	A	G	0.185417	0.548851	89	391	240	A	G	0.107595	0.385342	17	141	95
rs2241808	A	G	0.468553	0.726406	149	169	159	G	A	0.82766	0.527374	389	81	235	G	A	0.797872	0.661702	150	38	95
rs4687591	A	G	0.122642	0.473567	39	279	159	G	A	0.823651	0.559094	397	85	241	G	A	0.722222	0.838866	104	40	95
rs6893970	G	A	0.0822785	0.388706	26	290	158	A	G	0.116183	0.460921	56	426	241	A	G	0.0815217	0.394531	15	169	95
rs6479302	T	C	0.00628931	0.111799	2	316	159	C	T	0.154812	0.506628	74	404	239	C	T	0.164894	0.493406	31	157	95
rs6667720	T	C	0.367925	0.660388	117	201	159	C	T	0.556723	0.687247	265	211	238	C	T	0.457895	0.694403	87	103	95
rs7620619	T	G	0.00314465	0.0793052	1	317	159	G	T	0.172269	0.518631	82	394	238	G	T	0.121053	0.454664	23	167	95
rs868014	C	T	0.00943396	0.136488	3	315	159	T	C	0.34728	0.669576	166	312	239	T	C	0.121053	0.454664	23	167	95
rs6946119	T	C	0.198113	0.573893	63	255	159	C	T	0.0373444	0.278804	18	464	241	C	T	0.0473684	0.294405	9	181	95
rs4148822	T	C	0.0754717	0.359125	24	294	159	C	T	0.00414938	0.0909075	2	480	241	C	T	0.0947368	0.4201	18	172	95
rs4646341	C	T	0.415094	0.704484	132	186	159	T	C	0.105485	0.46692	50	424	237	T	C	0.244681	0.616496	46	142	95
rs4646340	A	G	0.396226	0.694239	126	192	159	G	A	0.111345	0.473774	53	423	238	G	A	0.268421	0.632633	51	139	95
rs2230491	C	T	0.166667	0.511472	53	265	159	T	C	0.00207469	0.0644157	1	481	241	T	C	0.0210526	0.201895	4	186	95
rs17824591	G	A	0.248428	0.654819	79	239	159	A	G	0.0186722	0.189999	9	473	241	A	G	0.126316	0.483085	24	166	95
rs1202283	A	G	0.41195	0.680046	131	187	159	G	A	0.981328	0.189999	473	9	241	G	A	0.952632	0.294405	181	9	95
rs4687747	G	T	0.0534591	0.329772	17	301	159	T	G	0.216667	0.567359	104	376	240	T	G	0.268421	0.598056	51	139	95
rs11599710	G	A	0.103774	0.43684	33	285	159	A	G	0.092437	0.399713	44	432	238	A	G	0.184211	0.584419	35	155	95
rs893363	T	C	0.41195	0.689291	131	187	159	C	T	0.744813	0.658989	359	123	241	C	T	0.615789	0.721297	117	73	95
rs7088953	C	A	0.0157233	0.208107	5	313	159	A	C	0.210417	0.573092	101	379	240	A	C	0.186047	0.517986	32	140	95
rs3796349	A	G	0.0503145	0.322077	16	302	159	G	A	0.278243	0.625063	133	345	239	G	A	0.142105	0.519065	27	163	95
rs327964	C	T	0.154088	0.514962	49	269	159	T	C	0.654812	0.658135	313	165	239	T	C	0.6	0.752301	114	76	95
rs786935	C	T	0.00314465	0.0793052	1	317	159	T	C	0.257261	0.599302	124	358	241	T	C	0.147368	0.480994	28	162	95
rs17651890	G	A	0.0534591	0.309986	17	301	159	A	G	0.00622407	0.111105	3	479	241	A	G	0.0105263	0.144321	2	188	95
rs327961	T	C	0.143312	0.494209	45	269	157	C	T	0.533333	0.717193	256	224	240	C	T	0.526882	0.791613	98	88	95
rs327962	C	T	0.147799	0.497506	47	271	159	T	C	0.54375	0.723666	261	219	240	T	C	0.526882	0.791613	98	88	95
rs31655	C	NA	0		NA	318	159	NA	C	0	0	0	482	241
rs6894156	C	T	0.0849057	0.393098	27	291	159	T	C	0.0871369	0.401458	42	440	241	T	C	0.0578947	0.32167	11	179	95
rs631305	G	A	0.179245	0.542883	57	261	159	A	G	0.00829876	0.128024	4	478	241	A	G	0.0263158	0.224481	5	185	95
rs17149539	A	G	0.0754717	0.376336	24	294	159	G	A	0.321429	0.683262	153	323	238	G	A	0.2	0.590708	38	152	95
rs31652	A	G	0.123418	0.461053	39	277	158	G	A	0.258333	0.613425	124	356	240	G	A	0.226316	0.597306	43	147	95
rs3794186	C	T	0.0691824	0.364188	22	296	159	T	C	0.0606695	0.327206	29	449	239	T	C	0.205263	0.592412	39	151	95
rs12335779	C	G	0.0691824	0.381171	22	296	159	G	C	0.19375	0.521354	93	387	240	G	C	0.0473684	0.294405	9	181	95
rs1950902	C	T	0.141509	0.492116	45	273	159	T	C	0.142259	0.513076	68	410	239	T	C	0.0789474	0.366577	15	175	95
rs3747806	T	C	0.0314465	0.243538	10	308	159	C	T	0.233333	0.645983	112	368	240	C	T	0.236842	0.54269	45	145	95
rs2289207	G	A	0.0188679	0.191159	6	312	159	A	G	0.331933	0.659591	158	318	238	A	G	0.297297	0.579995	44	104	95
rs131758	T	A	0.393082	0.659543	125	193	159	A	T	0.472103	0.701829	220	246	233
rs12539936	G	A	0.18239	0.495823	58	260	159	A	G	0.527083	0.697563	253	227	240	A	G	0.573034	0.672279	102	76	95
rs999515	T	C	0.311321	0.662554	99	219	159	C	T	0.30625	0.675211	147	333	240	C	T	0.210526	0.556947	40	150	95
rs327956	G	A	0.138365	0.489277	44	274	159	A	G	0.48954	0.724411	234	244	239	A	G	0.352632	0.69762	67	123	95
rs3017	T	C	0.340764	0.707453	107	207	157	C	T	0.45	0.736383	216	264	240	C	T	0.426316	0.651813	81	109	95
rs2511475	T	C	0.363924	0.664368	115	201	158	C	T	0.40625	0.710243	195	285	240	C	T	0.431579	0.66221	82	108	95
rs7238	T	C	0.0949367	0.424593	30	286	158	C	T	0.65272	0.675822	312	166	239	C	T	0.537634	0.689872	100	86	95
rs6957497	C	T	0.00314465	0.0793052	1	317	159	T	C	0.0892116	0.414969	43	439	241	T	C	0.0157895	0.175804	3	187	95
rs4646342	C	T	0.455975	0.714972	145	173	159	T	C	0.458159	0.68085	219	259	239	T	C	0.455696	0.753937	72	86	95
rs8003567	A	G	0.0880503	0.382109	28	290	159	G	A	0.25	0.614522	119	357	238	G	A	0.147368	0.502625	28	162	95
rs2461248	A	T	0.464744	0.737145	145	167	156	T	A	0.929461	0.360574	448	34	241
rs8003379	A	C	0.313291	0.67233	99	217	158	C	A	0.161088	0.502901	77	401	239	C	A	0.223404	0.613948	42	146	95
rs7217778	G	NA	0		NA	288	144	T	G	0.240586	0.613795	115	363	239	T	G	0.131579	0.488387	25	165	95
rs881883	T	C	0.150943	0.548354	48	270	159	C	T	0.654167	0.617673	314	166	240	C	T	0.431034	0.697941	75	99	95
rs735877	G	A	0.399371	0.682325	127	191	159	A	G	0.728033	0.598628	348	130	239	A	G	0.547368	0.77286	104	86	95
rs10509742	A	T	0.0534591	0.329772	17	301	159	T	A	0.00625	0.111335	3	477	240
